# Supplementary material for: Getting Grip on Phosphorus: Potential of Microalgae as a Vehicle for Sustainable Usage of This Macronutrient
Source: Plants (Basel). 2024 Jul 3;13(13):1834. doi: 10.3390/plants13131834 (PMC11243885; doi:10.3390/plants13131834)
Supplement: Supplementary file 1 [file plants-13-01834-s001.zip]

Archive with 1 entries (1 files):
- plants-3040980-supplementary.pdf
